# Supplementary material for: Effects of Cations on HPTS Fluorescence and Quantification of Free Gadolinium Ions in Solution; Assessment of Intracellular Release of Gd3+ from Gd-Based MRI Contrast Agents
Source: Molecules. 2022 Apr 12;27(8):2490. doi: 10.3390/molecules27082490 (PMC9032885; doi:10.3390/molecules27082490)
Supplement: Supplementary file 1 [file molecules-27-02490-s001.zip]

Archive with 1 entries (1 files):
- molecules-1660503-supplementary.pdf
